# Supplementary material for: Estimating the population health burden of musculoskeletal conditions using primary care electronic health records
Source: Rheumatology (Oxford). 2021 Feb 9;60(10):4832–43. doi: 10.1093/rheumatology/keab109 (PMC8487274; doi:10.1093/rheumatology/keab109)
Supplement: keab109_supplementary_data [file keab109_supplementary_data.zip]

Archive with 6 entries (6 files):
- rhe-20-2578-File003.docx
- rhe-20-2578-File004.docx
- rhe-20-2578-File005.docx
- rhe-20-2578-File006.docx
- rhe-20-2578-File007.docx
- rhe-20-2578-File008.docx
